# Supplementary material for: Glucose and Oxygen Levels Modulate the Pore-Forming Effects of Cholesterol-Dependent Cytolysin Pneumolysin from Streptococcus pneumoniae
Source: Toxins (Basel). 2024 May 21;16(6):232. doi: 10.3390/toxins16060232 (PMC11209487; doi:10.3390/toxins16060232)
Supplement: Supplementary file 1 [file toxins-16-00232-s001.zip]

Archive with 3 entries (3 files):
- Supplementary movie M1.avi
- Supplementary movie M2.avi
- Supplementary Figure S1.jpg
